# Supplementary material for: Classification of Greek Olive Oils from Different Regions by Machine Learning-Aided Laser-Induced Breakdown Spectroscopy and Absorption Spectroscopy
Source: Molecules. 2021 Feb 25;26(5):1241. doi: 10.3390/molecules26051241 (PMC7956679; doi:10.3390/molecules26051241)
Supplement: Supplementary file 1 [file molecules-26-01241-s001.zip]

Archive with 7 entries (6 files):
- molecules-1085903-supplementary/
- molecules-1085903-supplementary/FigureS1.tif
- molecules-1085903-supplementary/FigureS2.tif
- molecules-1085903-supplementary/FigureS3.tif
- molecules-1085903-supplementary/FigureS4.tif
- molecules-1085903-supplementary/FigureS5.tif
- molecules-1085903-supplementary/molecules-1085903-supplementary final.pdf
